# Supplementary material for: Purpuramine R, a New Bromotyrosine Isolated from Pseudoceratina cf. verrucosa Collected in the Kingdom of Tonga
Source: Mar Drugs. 2025 Apr 27;23(5):186. doi: 10.3390/md23050186 (PMC12113617; doi:10.3390/md23050186)
Supplement: Supplementary file 1 [file marinedrugs-23-00186-s001.zip]

Archive with 1 entries (1 files):
- marinedrugs-3585474-supplementary.pdf
